# Supplementary material for: TRPM7-Mediated Ca2+ Regulates Mussel Settlement through the CaMKKβ-AMPK-SGF1 Pathway
Source: Int J Mol Sci. 2023 Mar 11;24(6):5399. doi: 10.3390/ijms24065399 (PMC10049526; doi:10.3390/ijms24065399)
Supplement: Supplementary file 1 [file ijms-24-05399-s001.zip]

Archive with 1 entries (1 files):
- ijms-2189154-supplementary.pdf
